# Supplementary material for: Three-dimensional nanofibrous sponges with aligned architecture and controlled hierarchy regulate neural stem cell fate for spinal cord regeneration
Source: Theranostics. 2023 Aug 28;13(14):4762–80. doi: 10.7150/thno.87288 (PMC10526661; doi:10.7150/thno.87288)
Supplement: Supplementary file 2 — Supplementary table 2. [file thnov13p4762s2.xlsx]

## Sheet: DEG
Ensembl Gene ID	Gene Symbol	log2FoldChange(3DNS/2DTCPS)	Pvalue	Padj
ENSRNOG00000027008	Igtp	2.55222	7.18e-117	6.44e-113
ENSRNOG00000045738	Ak4	-5.10196	1.44e-108	6.47e-105
ENSRNOG00000022218	Ifi44	2.35127	1.1e-94	3.28e-91
ENSRNOG00000023400	Dtx3l	2.19948	4.73e-86	1.06e-82
ENSRNOG00000001963	Mx2	2.41324	6.04e-82	1.08e-78
ENSRNOG00000011329	Pkm; LOC100364062	-2.39992	1.75e-74	2.62e-71
ENSRNOG00000007561	Glb1l2	3.04334	2.03e-69	2.6e-66
ENSRNOG00000052444	Samd9	2.71867	4.89e-62	5.48e-59
ENSRNOG00000040287	Cyp1b1	-3.72597	9.77e-58	9.73e-55
ENSRNOG00000051232	Gbe1	-2.58979	3.46e-52	3.1e-49
ENSRNOG00000033220	Oas1k; Oas1f; Oas1b	2.45843	9.23e-52	7.52e-49
ENSRNOG00000018247	Dhx58	2.28811	4.53e-49	3.39e-46
ENSRNOG00000003463	Srebf1	1.66917	2.65e-48	1.83e-45
ENSRNOG00000008194	Znfx1	1.53754	2.59e-45	1.66e-42
ENSRNOG00000001959	Mx1	3.58619	4.36e-44	2.6e-41
ENSRNOG00000037371	Xaf1	2.14826	2.01e-42	1.12e-39
ENSRNOG00000058434	Cfap99	2.82062	2.88e-42	1.52e-39
ENSRNOG00000052802	Aldoa	-2.41557	1.04e-41	5.19e-39
ENSRNOG00000048315	Eif2ak2	1.58257	1.32e-41	6.25e-39
ENSRNOG00000017895	Eno1	-1.98773	6.19e-40	2.77e-37
ENSRNOG00000004805	Stac2	-2.9106	8e-40	3.42e-37
ENSRNOG00000015911	Lrp5	-2.99117	9.68e-40	3.95e-37
ENSRNOG00000038960	RGD1309362	3.69607	6.31e-39	2.46e-36
ENSRNOG00000029510	Plxnb1	1.25315	6.28e-38	2.35e-35
Fulgent_novel_G000358	Fulgent_novel_G000358	2.09401	2.06e-37	7.4e-35
ENSRNOG00000053086	Selenop	-2.51316	1.21e-36	4.15e-34
ENSRNOG00000029658	Rnf213	2.5819	1.52e-36	5.05e-34
ENSRNOG00000002255	Fam162a	-2.65998	5e-36	1.6e-33
ENSRNOG00000036677	Slc16a3	-6.47008	5.55e-36	1.72e-33
ENSRNOG00000023969	Herc6	4.65714	1.09e-35	3.26e-33
ENSRNOG00000003746	Gjb1	-3.67604	1.59e-35	4.59e-33
ENSRNOG00000019598	Vegfa	-2.49106	5.04e-35	1.41e-32
ENSRNOG00000018870	Hapln2	-4.11477	2.26e-34	6.13e-32
ENSRNOG00000025406	Iqgap2	-2.46197	4.41e-34	1.16e-31
ENSRNOG00000059097	ENSRNOG00000059097	4.62064	4.79e-34	1.23e-31
ENSRNOG00000005580	Itgb4	2.50513	1.56e-29	3.88e-27
ENSRNOG00000049994	Ifi44l	3.09235	2.65e-29	6.43e-27
ENSRNOG00000013267	Helz2	2.67697	4.74e-29	1.12e-26
ENSRNOG00000019500	Cyp1a1	-6.93282	7.22e-29	1.66e-26
ENSRNOG00000024757	ENSRNOG00000024757	-1.56148	9.64e-29	2.16e-26
ENSRNOG00000019584	Dlk1	-2.72561	5.51e-28	1.2e-25
ENSRNOG00000051922	ENSRNOG00000051922	2.23415	5.96e-28	1.27e-25
ENSRNOG00000029191	LOC685067	2.31503	3.25e-27	6.78e-25
ENSRNOG00000014375	Adgrb2	1.43475	2.63e-26	5.36e-24
ENSRNOG00000023463	Parp9	1.73424	4.5e-26	8.95e-24
ENSRNOG00000004889	Vangl2	1.14901	6.59e-26	1.28e-23
ENSRNOG00000007650	Cd63	-1.4226	1.09e-25	2.07e-23
ENSRNOG00000031138	Irgm	2.44764	2.4e-25	4.4e-23
ENSRNOG00000003908	Cep128	1.51111	4.7e-25	8.43e-23
ENSRNOG00000020744	Adar	1.12121	7.22e-25	1.27e-22
ENSRNOG00000054890	Flna	-1.59126	1.31e-24	2.26e-22
ENSRNOG00000029292	LOC500877	1.56235	3.83e-24	6.48e-22
ENSRNOG00000031448	Stpg1	1.70461	4.04e-24	6.71e-22
ENSRNOG00000021472	Ermn	-3.18392	5.22e-24	8.51e-22
ENSRNOG00000017163	Pfkp	-1.75874	5.89e-24	9.43e-22
ENSRNOG00000014503	Celf4	1.30459	1.21e-23	1.9e-21
ENSRNOG00000006384	Ddx58	2.0036	3.07e-23	4.75e-21
ENSRNOG00000007970	Plxnc1	1.86706	3.79e-23	5.75e-21
ENSRNOG00000010478	Serpina3n; LOC500712; LOC299282	-2.83138	4.15e-23	6.2e-21
ENSRNOG00000001351	Trafd1	1.46801	4.22e-23	6.21e-21
ENSRNOG00000036859	Gdpd5	1.15504	5.47e-23	7.9e-21
ENSRNOG00000026963	Hsp90b1	-1.83244	1.03e-22	1.47e-20
ENSRNOG00000023566	Vwa3b	1.73805	1.24e-22	1.73e-20
ENSRNOG00000018700	Mobp	-2.92891	2.04e-22	2.82e-20
ENSRNOG00000018740	Ugt1a6; Ugt1a5; Ugt1a2; Ugt1a9; Ugt1a8; Ugt1a7c; Ugt1a1; Ugt1a3	-2.2775	3.65e-22	4.96e-20
ENSRNOG00000028043	Cxcl3	-1.87222	4.8e-22	6.42e-20
ENSRNOG00000018630	Gapdh	-1.69848	6.01e-22	7.93e-20
ENSRNOG00000014508	Mgll	-2.629	1.18e-21	1.54e-19
ENSRNOG00000024501	Rgs3	-1.97133	1.81e-21	2.32e-19
ENSRNOG00000010712	Terf2ip	3.14492	2.1e-21	2.65e-19
ENSRNOG00000016321	Entpd4	-1.10477	3.53e-21	4.4e-19
Fulgent_novel_G000187	Fulgent_novel_G000187	4.00439	3.91e-21	4.79e-19
ENSRNOG00000002134	Gbp6	1.77208	4.36e-21	5.28e-19
ENSRNOG00000013668	Capg	-1.37677	4.55e-21	5.44e-19
ENSRNOG00000056184	Lrp2	2.52969	6.01e-21	7.09e-19
ENSRNOG00000014856	Etnk1	1.14419	6.62e-21	7.71e-19
ENSRNOG00000027393	ENSRNOG00000027393	5.82541	7.71e-21	8.86e-19
ENSRNOG00000005480	Ybx3	-1.21568	4.27e-20	4.85e-18
ENSRNOG00000017178	Hydin	3.76712	4.47e-20	5.01e-18
ENSRNOG00000021285	Celsr1	1.74293	4.86e-20	5.37e-18
ENSRNOG00000029528	Cbs	2.45353	7.47e-20	8.17e-18
ENSRNOG00000021255	Smox	-1.4398	7.71e-20	8.33e-18
Fulgent_novel_G000004	Fulgent_novel_G000004	1.60837	1.43e-19	1.53e-17
ENSRNOG00000029195	Uba7	2.34025	2.07e-19	2.18e-17
ENSRNOG00000054049	Prelid2	-3.32431	2.5e-19	2.6e-17
ENSRNOG00000004964	Erbb3	-1.48866	2.94e-19	3.03e-17
ENSRNOG00000003147	Sqstm1	-1.26428	3.96e-19	4.04e-17
ENSRNOG00000011821	S100a4	-2.05963	9.7e-19	9.77e-17
ENSRNOG00000015588	Nol3	-1.64676	1.08e-18	1.07e-16
ENSRNOG00000004171	Dnah9	3.16229	1.07e-18	1.07e-16
ENSRNOG00000013251	Trim24	1.04504	2.3e-18	2.22e-16
ENSRNOG00000048222	Nlrc5	1.7733	2.29e-18	2.22e-16
ENSRNOG00000012681	Lgals9	2.13583	4.51e-18	4.3e-16
ENSRNOG00000007237	Id2	-1.27108	4.66e-18	4.4e-16
ENSRNOG00000002318	Limch1	-1.01045	5.97e-18	5.57e-16
ENSRNOG00000016416	Rnh1	-1.27162	7.18e-18	6.63e-16
ENSRNOG00000018262	Ampd3	-2.41555	1.22e-17	1.11e-15
ENSRNOG00000011160	Sv2b	-2.55724	1.37e-17	1.24e-15
ENSRNOG00000023627	Cfap74	4.46225	2.63e-17	2.35e-15
ENSRNOG00000000567	Unc5b	-1.84551	2.73e-17	2.42e-15
ENSRNOG00000056092	Hephl1	-2.78808	3.11e-17	2.73e-15
ENSRNOG00000015030	Tjp2	-1.15427	3.27e-17	2.84e-15
ENSRNOG00000052405	Cdh4	2.15165	3.67e-17	3.16e-15
ENSRNOG00000014837	Emilin2	-2.90418	3.71e-17	3.17e-15
ENSRNOG00000012659	Vamp5	-2.45048	6.27e-17	5.26e-15
ENSRNOG00000016896	Rpl3	-1.04916	8.27e-17	6.86e-15
Fulgent_novel_G000186	Fulgent_novel_G000186	4.99713	9.39e-17	7.72e-15
ENSRNOG00000061429	Rph3al	2.3622	1.24e-16	1.01e-14
ENSRNOG00000050655	P4ha1	-2.31094	2.01e-16	1.63e-14
ENSRNOG00000052296	Shank3	1.29374	2.58e-16	2.07e-14
ENSRNOG00000015461	Serpine2	-1.16396	2.73e-16	2.15e-14
ENSRNOG00000056947	ENSRNOG00000056947	4.36164	2.72e-16	2.15e-14
Fulgent_novel_G000421	Fulgent_novel_G000421	-1.86618	3.61e-16	2.81e-14
ENSRNOG00000012697	Spaca9	3.13671	3.81e-16	2.94e-14
ENSRNOG00000019684	Antkmt	1.09437	4.36e-16	3.34e-14
ENSRNOG00000009715	Me1	-1.04883	6.67e-16	5.07e-14
ENSRNOG00000006030	Ptprz1	1.04428	7.86e-16	5.92e-14
ENSRNOG00000030183	Plod2	-1.70025	1.1e-15	8.18e-14
ENSRNOG00000024338	LOC690276	1.22614	1.37e-15	1.01e-13
ENSRNOG00000029450	ENSRNOG00000029450	1.20443	1.48e-15	1.08e-13
ENSRNOG00000052357	Fosl2	-1.72841	1.51e-15	1.09e-13
ENSRNOG00000019592	Iqca	3.25443	1.51e-15	1.09e-13
ENSRNOG00000052981	ENSRNOG00000052981	2.04037	1.63e-15	1.16e-13
ENSRNOG00000054426	Zfp704	1.55404	1.77e-15	1.24e-13
ENSRNOG00000031167	Srxn1	-2.17404	2.21e-15	1.51e-13
ENSRNOG00000012608	Tmem212	3.38154	2.21e-15	1.51e-13
ENSRNOG00000026504	Fam114a1	-1.61479	3.15e-15	2.14e-13
ENSRNOG00000017191	Trim5	1.64235	3.49e-15	2.35e-13
ENSRNOG00000030800	Igdcc3	2.04364	4.3e-15	2.85e-13
ENSRNOG00000013793	C1qtnf9	-3.38897	4.34e-15	2.86e-13
ENSRNOG00000032307	Dsel	1.19293	4.9e-15	3.18e-13
ENSRNOG00000023943	Gbp1	3.46487	6.14e-15	3.96e-13
ENSRNOG00000020618	Gm45713	-1.49147	6.26e-15	4.01e-13
ENSRNOG00000008639	Pabpc1	-1.01084	6.34e-15	4.03e-13
ENSRNOG00000047198	Tatdn1	-1.59253	6.93e-15	4.37e-13
ENSRNOG00000003809	Sat1	-1.28119	7.68e-15	4.81e-13
ENSRNOG00000019203	Eya2	2.76896	7.81e-15	4.86e-13
ENSRNOG00000016758	Loxl2	-4.01495	1.06e-14	6.54e-13
ENSRNOG00000009696	Mdm4	1.02299	1.13e-14	6.95e-13
ENSRNOG00000002120	Spata18	3.39393	1.32e-14	8.06e-13
ENSRNOG00000027992	Dscam	2.00762	1.49e-14	8.97e-13
ENSRNOG00000020060	Atf5	-1.96517	1.59e-14	9.49e-13
ENSRNOG00000015124	Gpam	1.0561	1.73e-14	1.03e-12
ENSRNOG00000008560	Ccdc30	1.57235	2.75e-14	1.62e-12
ENSRNOG00000056087	Erich2	1.85281	3.75e-14	2.17e-12
ENSRNOG00000000443	LOC103689965	2.50812	4.17e-14	2.36e-12
ENSRNOG00000019773	Egln1	-1.48304	4.25e-14	2.39e-12
ENSRNOG00000007047	Eps8	-5.63424	6.95e-14	3.9e-12
ENSRNOG00000037621	Spata48	-6.66619	7.37e-14	4.11e-12
ENSRNOG00000001976	Tmprss2	5.59347	9.29e-14	5.14e-12
ENSRNOG00000002728	Btc	-2.48882	1.06e-13	5.78e-12
ENSRNOG00000008551	LOC100362830; Rps7	-1.39945	1.06e-13	5.78e-12
ENSRNOG00000018320	Rps15a	-1.46433	1.13e-13	6.13e-12
ENSRNOG00000012618	Efhb	3.15991	1.53e-13	8.2e-12
ENSRNOG00000004479	Aurka	1.04956	1.78e-13	9.49e-12
ENSRNOG00000017766	Ca12	-3.42412	2.06e-13	1.08e-11
ENSRNOG00000000488	Hmga1	-2.14224	2.04e-13	1.08e-11
ENSRNOG00000034084	Ggct	-1.65041	2.9e-13	1.52e-11
ENSRNOG00000004526	Cox7a2l	-1.15796	3e-13	1.56e-11
ENSRNOG00000011955	ENSRNOG00000011955	-1.58813	3.3e-13	1.71e-11
ENSRNOG00000000151	Ldlrap1	-1.42264	3.94e-13	2.03e-11
ENSRNOG00000010270	Espn	-6.57582	4e-13	2.05e-11
ENSRNOG00000028733	Prkar1b	-1.03848	4.08e-13	2.08e-11
ENSRNOG00000006114	Cfap69	1.6141	4.21e-13	2.13e-11
ENSRNOG00000018690	Rgs17	-2.73062	4.41e-13	2.22e-11
ENSRNOG00000019270	P2ry6	-1.00836	5.65e-13	2.78e-11
ENSRNOG00000007445	Asph	-1.13632	5.84e-13	2.86e-11
ENSRNOG00000015514	Bcat1	-1.36069	7.09e-13	3.46e-11
ENSRNOG00000008425	Nav1	1.12544	7.55e-13	3.64e-11
ENSRNOG00000022428	Flrt1	1.76776	8.3e-13	3.98e-11
ENSRNOG00000055271	ENSRNOG00000055271	-3.32884	1.08e-12	5.17e-11
ENSRNOG00000050206	Shank2	2.0575	1.1e-12	5.19e-11
ENSRNOG00000010645	Lgals3	-1.57317	1.22e-12	5.73e-11
ENSRNOG00000018680	Rpl17	-1.41238	1.58e-12	7.28e-11
ENSRNOG00000013713	LOC499240	3.33633	1.68e-12	7.7e-11
ENSRNOG00000014953	Fbxo39	1.9414	2.21e-12	1e-10
ENSRNOG00000049911	LOC102556347	-1.02116	2.69e-12	1.2e-10
ENSRNOG00000014248	Erbb4	1.57144	3e-12	1.34e-10
ENSRNOG00000037196	Spag17	3.29796	3.22e-12	1.43e-10
ENSRNOG00000001036	Rsph10b	1.92642	3.81e-12	1.68e-10
ENSRNOG00000016716	Armc3	3.49036	4.57e-12	2.01e-10
ENSRNOG00000012932	Ccdc146	2.80239	4.72e-12	2.05e-10
ENSRNOG00000018748	Slc16a11	-2.61774	7.65e-12	3.28e-10
ENSRNOG00000031081	Stat2	1.70995	8.45e-12	3.6e-10
ENSRNOG00000005659	Aurkb	1.00055	8.55e-12	3.63e-10
ENSRNOG00000060919	ENSRNOG00000060919	-1.96096	1e-11	4.13e-10
ENSRNOG00000003812	Nlgn3	1.03311	1e-11	4.13e-10
ENSRNOG00000000691	Foxn4	8.72097	9.98e-12	4.13e-10
ENSRNOG00000030426	LOC100364116	-2.12566	1.25e-11	5.12e-10
ENSRNOG00000060984	Dnah7	5.28104	1.27e-11	5.19e-10
ENSRNOG00000018241	Ank1	2.09399	1.35e-11	5.49e-10
ENSRNOG00000007865	Ephb1	21.2932	1.35e-11	5.49e-10
ENSRNOG00000020205	Agrn	1.19427	1.39e-11	5.59e-10
ENSRNOG00000012168	Fbxl21	-1.89588	1.41e-11	5.65e-10
ENSRNOG00000008676	Emp1	-3.23965	1.43e-11	5.71e-10
ENSRNOG00000000777	RT1-S3	2.93221	1.44e-11	5.71e-10
ENSRNOG00000006789	Ddit3	-1.86728	1.52e-11	5.99e-10
ENSRNOG00000015642	Pabpc4	-1.16353	1.63e-11	6.4e-10
ENSRNOG00000036648	LOC103691261	2.97872	1.64e-11	6.41e-10
Fulgent_novel_G000256	Fulgent_novel_G000256	3.32363	1.68e-11	6.55e-10
ENSRNOG00000010076	Pkp1	-1.79024	1.91e-11	7.4e-10
ENSRNOG00000036585	Cfap43	1.4352	2.33e-11	8.97e-10
ENSRNOG00000003720	Prrx1	-1.30667	2.36e-11	9.04e-10
ENSRNOG00000013577	Kdelr3	-1.64001	2.43e-11	9.27e-10
ENSRNOG00000024905	Drc1	2.46601	2.52e-11	9.56e-10
ENSRNOG00000060449	Rps21	-1.58306	2.59e-11	9.79e-10
ENSRNOG00000056458	Cep290	1.41962	2.7e-11	1.01e-09
ENSRNOG00000016703	Gtf2a1l	3.29666	3.41e-11	1.26e-09
ENSRNOG00000012827	Mlf1	1.79989	3.55e-11	1.31e-09
ENSRNOG00000024712	Insc	-1.73749	4.71e-11	1.7e-09
ENSRNOG00000005309	Scn8a	1.54811	4.68e-11	1.7e-09
ENSRNOG00000020865	Ano1	-8.64683	5.29e-11	1.89e-09
ENSRNOG00000022597	Cenpj	1.24953	5.3e-11	1.89e-09
ENSRNOG00000024494	ENSRNOG00000024494	2.93717	5.53e-11	1.97e-09
ENSRNOG00000001520	Dlx1	1.45489	5.69e-11	2e-09
ENSRNOG00000032788	Dysf	-1.74504	5.8e-11	2.03e-09
Fulgent_novel_G000227	Fulgent_novel_G000227	-10.0225	5.99e-11	2.08e-09
ENSRNOG00000016220	Rpl12	-1.35601	6.1e-11	2.11e-09
ENSRNOG00000020595	Rps11	-1.34407	6.28e-11	2.17e-09
ENSRNOG00000028523	Tctn1	1.21581	6.48e-11	2.22e-09
ENSRNOG00000026260	Rpl11	-1.10811	6.65e-11	2.26e-09
ENSRNOG00000045924	RT1-T24-3	2.80534	6.76e-11	2.3e-09
ENSRNOG00000022767	Elfn1	1.34441	7.05e-11	2.39e-09
ENSRNOG00000061650	ENSRNOG00000061650	2.00983	7.48e-11	2.5e-09
ENSRNOG00000002434	Tmem100	-1.56802	8.31e-11	2.77e-09
ENSRNOG00000018310	Eno4	2.31792	9.12e-11	3.03e-09
ENSRNOG00000009787	Efcc1	1.98125	1.05e-10	3.46e-09
ENSRNOG00000019257	Kif27	2.03097	1.06e-10	3.46e-09
ENSRNOG00000057762	ENSRNOG00000057762	-1.71289	1.27e-10	4.15e-09
ENSRNOG00000010208	Timp1	-1.03914	1.31e-10	4.27e-09
ENSRNOG00000008775	Lrguk	2.49859	1.4e-10	4.52e-09
ENSRNOG00000022934	ENSRNOG00000022934	-1.79851	1.52e-10	4.83e-09
ENSRNOG00000003952	ENSRNOG00000003952	2.72501	1.8e-10	5.69e-09
ENSRNOG00000043102	Bahcc1	1.16605	1.88e-10	5.94e-09
ENSRNOG00000019184	Npr3	-2.17548	1.93e-10	6.06e-09
ENSRNOG00000021412	Slfn13	1.15511	1.97e-10	6.18e-09
ENSRNOG00000030776	Sytl2	-1.31667	2.06e-10	6.42e-09
ENSRNOG00000047002	Fstl5	2.03706	2.3e-10	7.12e-09
ENSRNOG00000008376	Slc2a3	-2.63532	2.42e-10	7.46e-09
ENSRNOG00000006575	Ccdc96	1.65009	2.56e-10	7.84e-09
ENSRNOG00000022247	Nr2c2ap	-1.33487	2.61e-10	7.96e-09
ENSRNOG00000062108	Tomm5	-1.044	2.65e-10	8.04e-09
ENSRNOG00000008992	Grik3	1.34948	2.67e-10	8.08e-09
ENSRNOG00000016877	Shisa7	1.18269	2.81e-10	8.45e-09
ENSRNOG00000029837	ENSRNOG00000029837	2.23807	2.84e-10	8.52e-09
ENSRNOG00000054999	Hilpda	-2.45256	3.12e-10	9.19e-09
ENSRNOG00000021048	ENSRNOG00000021048	1.21784	3.15e-10	9.26e-09
ENSRNOG00000026745	Acsl6	1.55824	3.2e-10	9.34e-09
ENSRNOG00000009886	Fkbp14	-1.21026	3.29e-10	9.57e-09
ENSRNOG00000023410	Apol9a	1.85906	3.33e-10	9.66e-09
ENSRNOG00000032070	Dync2h1	1.1785	3.5e-10	1.01e-08
ENSRNOG00000020058	Celsr2	1.24136	3.58e-10	1.03e-08
ENSRNOG00000005861	Hsd11b1	-2.46893	4.03e-10	1.15e-08
ENSRNOG00000032539	Spag8	2.15651	4.23e-10	1.19e-08
ENSRNOG00000028077	Cfap44	3.50873	4.2e-10	1.19e-08
ENSRNOG00000001337	Setd1b	1.14958	4.81e-10	1.35e-08
ENSRNOG00000027503	Rps25	-1.39072	5.3e-10	1.47e-08
ENSRNOG00000047894	ENSRNOG00000047894	-1.49797	5.89e-10	1.61e-08
ENSRNOG00000008334	Crocc	1.4134	5.83e-10	1.61e-08
ENSRNOG00000012942	Satb1	1.0071	6.66e-10	1.81e-08
ENSRNOG00000008414	Bsg	-1.21468	6.69e-10	1.82e-08
ENSRNOG00000005451	Dnah11	2.26237	6.91e-10	1.87e-08
ENSRNOG00000006079	Psd4	-2.78193	7.18e-10	1.94e-08
ENSRNOG00000009439	Eef1a1	-1.0177	8.65e-10	2.31e-08
ENSRNOG00000013548	Selenow	-1.13873	9.1e-10	2.41e-08
ENSRNOG00000017346	Myt1	1.30955	9.21e-10	2.44e-08
ENSRNOG00000015101	Mak	1.89647	9.74e-10	2.57e-08
ENSRNOG00000028248	Lca5l	2.82736	1.04e-09	2.73e-08
ENSRNOG00000033776	LOC100359668	-2.2706	1.19e-09	3.1e-08
ENSRNOG00000013202	Akap7	-1.11493	1.33e-09	3.44e-08
ENSRNOG00000028670	RGD1562726	1.73394	1.35e-09	3.49e-08
ENSRNOG00000024818	Eva1b	-1.64875	1.36e-09	3.52e-08
ENSRNOG00000017383	Hikeshi	-1.10681	1.37e-09	3.52e-08
ENSRNOG00000004659	Creld2	-2.20832	1.48e-09	3.8e-08
ENSRNOG00000012891	Mdh1b	1.656	1.56e-09	3.99e-08
ENSRNOG00000020030	Crlf1	-8.34268	1.69e-09	4.31e-08
Fulgent_novel_G000376	Fulgent_novel_G000376	-23.5241	1.74e-09	4.41e-08
ENSRNOG00000014025	Rasgrf1	-2.64475	1.88e-09	4.73e-08
ENSRNOG00000016890	Tppp3	1.35365	1.95e-09	4.91e-08
ENSRNOG00000055721	Rnf128	-2.51734	2.07e-09	5.18e-08
ENSRNOG00000012878	Atp7b	-1.79222	2.08e-09	5.19e-08
ENSRNOG00000009336	Mapk15	2.33381	2.35e-09	5.83e-08
ENSRNOG00000001611	Rpl24	-1.43699	2.39e-09	5.89e-08
ENSRNOG00000007925	Pak6	2.02029	2.46e-09	6.04e-08
ENSRNOG00000047113	Spsb2	-3.42127	3.09e-09	7.56e-08
ENSRNOG00000000433	Prrt1	1.26251	3.13e-09	7.62e-08
ENSRNOG00000053172	Ssr4	-1.24829	3.14e-09	7.64e-08
ENSRNOG00000004673	Rbm43	1.33648	3.46e-09	8.38e-08
ENSRNOG00000002632	Naca	-1.65827	3.56e-09	8.59e-08
ENSRNOG00000021718	Cspp1	1.05107	3.63e-09	8.74e-08
ENSRNOG00000022343	Alms1	1.67752	3.97e-09	9.54e-08
ENSRNOG00000027259	Faxdc2	1.53715	5.11e-09	1.22e-07
ENSRNOG00000021714	Cibar2	1.97969	5.12e-09	1.22e-07
ENSRNOG00000014102	Wdr38	1.73206	5.54e-09	1.32e-07
ENSRNOG00000021084	Mpeg1	2.74148	6.26e-09	1.48e-07
ENSRNOG00000016243	Casq2	3.96254	6.61e-09	1.55e-07
ENSRNOG00000043007	Rcn3	-1.107	7.46e-09	1.74e-07
ENSRNOG00000001258	Snx8	-1.04266	7.85e-09	1.82e-07
Fulgent_novel_G000062	Fulgent_novel_G000062	-2.20785	8.01e-09	1.86e-07
Fulgent_novel_G000328	Fulgent_novel_G000328	1.43988	8.41e-09	1.94e-07
ENSRNOG00000039086	Ccdc153	2.07385	1.1e-08	2.5e-07
ENSRNOG00000014333	Vcam1	1.0775	1.25e-08	2.84e-07
ENSRNOG00000009881	Fam161a	2.02054	1.35e-08	3.03e-07
ENSRNOG00000031408	ENSRNOG00000031408	5.25262	1.36e-08	3.06e-07
ENSRNOG00000011151	Tenm4	1.50003	1.38e-08	3.08e-07
ENSRNOG00000032085	Dlec1	7.5978	1.48e-08	3.28e-07
ENSRNOG00000028617	LOC108349752	2.74366	1.59e-08	3.52e-07
ENSRNOG00000009850	St3gal4	-2.02341	1.63e-08	3.59e-07
ENSRNOG00000056996	Cfap65	3.01687	1.75e-08	3.84e-07
ENSRNOG00000052129	Nwd1	1.53488	1.76e-08	3.87e-07
ENSRNOG00000036682	Pycr1	-1.38234	1.78e-08	3.91e-07
Fulgent_novel_G000322	Fulgent_novel_G000322	2.74395	1.81e-08	3.95e-07
ENSRNOG00000008345	Clcn6	-21.959	1.92e-08	4.18e-07
ENSRNOG00000008713	Slc41a2	-1.31656	1.96e-08	4.23e-07
ENSRNOG00000000281	Prodh1	1.55504	2.06e-08	4.45e-07
ENSRNOG00000017962	Serpinb6a	-2.14217	2.16e-08	4.64e-07
ENSRNOG00000025551	Rgs22	1.92732	2.21e-08	4.73e-07
ENSRNOG00000022178	Dcdc5	3.83577	2.39e-08	5.11e-07
ENSRNOG00000042867	ENSRNOG00000042867	1.63596	2.54e-08	5.41e-07
ENSRNOG00000009955	Plch1	1.09388	2.56e-08	5.43e-07
ENSRNOG00000021521	Chst5	1.02525	2.94e-08	6.15e-07
ENSRNOG00000008943	Penk	-2.4048	3e-08	6.27e-07
ENSRNOG00000010440	Gnal	2.2847	3.14e-08	6.55e-07
ENSRNOG00000009734	Akr1b8; Akr1b10	-5.51273	3.17e-08	6.59e-07
Fulgent_novel_G000266	Fulgent_novel_G000266	1.93487	3.77e-08	7.76e-07
ENSRNOG00000031173	Snd1	-21.4774	3.92e-08	8.05e-07
ENSRNOG00000019974	Uba52	-1.32132	4.06e-08	8.32e-07
ENSRNOG00000042781	Ropn1l	1.62791	4.17e-08	8.5e-07
ENSRNOG00000015590	Dnaaf1	2.44184	4.23e-08	8.57e-07
ENSRNOG00000028386	RGD1564162	1.07939	4.58e-08	9.22e-07
ENSRNOG00000008058	Tmprss5	-2.27648	4.67e-08	9.32e-07
Fulgent_novel_G000140	Fulgent_novel_G000140	1.73927	4.67e-08	9.32e-07
ENSRNOG00000037835	Catip	1.34844	4.96e-08	9.78e-07
ENSRNOG00000011132	LOC100362814	1.40453	5.14e-08	1.01e-06
ENSRNOG00000012748	Vamp8	-1.42541	5.27e-08	1.03e-06
ENSRNOG00000003105	Kif19	1.16999	5.42e-08	1.06e-06
ENSRNOG00000027035	Sgo2	1.37174	6.44e-08	1.24e-06
ENSRNOG00000050848	Dtx1	1.07553	7.02e-08	1.35e-06
ENSRNOG00000046308	LOC100910308	-1.13208	7.58e-08	1.44e-06
ENSRNOG00000005883	Nek10	2.14741	7.62e-08	1.45e-06
ENSRNOG00000013408	Npas2	-1.64975	7.94e-08	1.5e-06
ENSRNOG00000017414	Irf7	1.22975	8.24e-08	1.55e-06
Fulgent_novel_G000446	Fulgent_novel_G000446	-1.74923	8.31e-08	1.56e-06
ENSRNOG00000011441	Tpd52	-1.04223	8.38e-08	1.57e-06
ENSRNOG00000047697	Ggt1	-1.53121	8.55e-08	1.6e-06
ENSRNOG00000053945	Daam2	-1.28215	8.88e-08	1.65e-06
ENSRNOG00000007663	Rps6	-1.25491	9.07e-08	1.68e-06
ENSRNOG00000001804	Itpr2	1.07746	9.05e-08	1.68e-06
Fulgent_novel_G000184	Fulgent_novel_G000184	4.10885	9.56e-08	1.76e-06
ENSRNOG00000055858	Myb	2.17628	1.08e-07	1.97e-06
ENSRNOG00000004245	Mgst3	-1.6827	1.11e-07	2.02e-06
ENSRNOG00000045816	Gria1	1.03681	1.11e-07	2.02e-06
ENSRNOG00000054936	ENSRNOG00000054936	4.16745	1.12e-07	2.02e-06
ENSRNOG00000002382	Mfap4	-8.60639	1.31e-07	2.36e-06
ENSRNOG00000005936	Foxm1	1.01545	1.33e-07	2.38e-06
ENSRNOG00000061415	Taf1b	-8.45198	1.49e-07	2.66e-06
ENSRNOG00000016842	Pifo	2.42674	1.52e-07	2.69e-06
ENSRNOG00000055714	Ak7	3.10655	1.55e-07	2.75e-06
ENSRNOG00000060518	ENSRNOG00000060518	-1.28118	1.57e-07	2.78e-06
ENSRNOG00000002881	Ddr2	1.49968	1.6e-07	2.81e-06
ENSRNOG00000006999	Dnai4	1.02361	1.62e-07	2.84e-06
ENSRNOG00000038383	ENSRNOG00000038383	2.02884	1.72e-07	3e-06
ENSRNOG00000000490	Rps10	-1.10426	1.74e-07	3.03e-06
ENSRNOG00000000827	Ier3	-1.32403	1.92e-07	3.32e-06
ENSRNOG00000033663	P4ha2	-1.98279	1.94e-07	3.35e-06
ENSRNOG00000038600	Dnaaf3	1.53599	1.97e-07	3.39e-06
ENSRNOG00000011028	ENSRNOG00000011028	2.46966	2.09e-07	3.58e-06
ENSRNOG00000000451	RT1-Ba	1.53826	2.18e-07	3.72e-06
ENSRNOG00000026716	LOC100360449; LOC100364457; Rpl9	-1.06025	2.23e-07	3.8e-06
ENSRNOG00000013659	Tex2	-20.2349	2.26e-07	3.85e-06
ENSRNOG00000033791	Apc2	1.17438	2.4e-07	4.07e-06
ENSRNOG00000023579	Tet2	1.61535	2.53e-07	4.25e-06
ENSRNOG00000025745	Gpr17	1.47673	2.68e-07	4.5e-06
ENSRNOG00000021795	Fam227a	1.8076	2.7e-07	4.51e-06
ENSRNOG00000010598	Hs3st1	-1.48249	2.87e-07	4.75e-06
ENSRNOG00000032690	Ube2e2	-1.00798	2.86e-07	4.75e-06
Fulgent_novel_G000231	Fulgent_novel_G000231	2.59254	2.88e-07	4.76e-06
ENSRNOG00000003785	Usp43	1.22183	3e-07	4.94e-06
ENSRNOG00000039576	Suv39h1l1	1.52397	3.07e-07	5.03e-06
ENSRNOG00000002141	Cd200	-1.97485	3.45e-07	5.62e-06
ENSRNOG00000027770	Trpm3	1.59279	3.58e-07	5.8e-06
ENSRNOG00000024677	Arhgap33	1.07595	3.72e-07	6.03e-06
ENSRNOG00000049951	Tmem151a	-1.04792	3.89e-07	6.27e-06
ENSRNOG00000055401	Kcnc1	1.3857	4.06e-07	6.52e-06
ENSRNOG00000003694	Prox1	1.07328	4.14e-07	6.64e-06
ENSRNOG00000005975	Rpl30	-1.46524	4.48e-07	7.15e-06
ENSRNOG00000000894	Fry	1.266	4.59e-07	7.33e-06
ENSRNOG00000025287	RGD1565611	2.69989	4.61e-07	7.33e-06
ENSRNOG00000002278	Tec	-2.27687	4.81e-07	7.64e-06
ENSRNOG00000004616	Npm1; LOC300303	-1.41654	4.92e-07	7.8e-06
ENSRNOG00000014052	Ccna1	1.69776	5.98e-07	9.3e-06
ENSRNOG00000019161	Cpeb1	-1.91042	6.2e-07	9.63e-06
ENSRNOG00000025110	Vwa3a	1.8104	6.36e-07	9.83e-06
ENSRNOG00000009401	Lmo2	1.39498	6.39e-07	9.86e-06
ENSRNOG00000021589	Nexmif	1.26157	6.56e-07	1.01e-05
ENSRNOG00000027392	Ccdc187	3.10208	6.56e-07	1.01e-05
ENSRNOG00000012342	Ttc29	4.1396	6.68e-07	1.02e-05
ENSRNOG00000008146	Tox2	1.47805	6.9e-07	1.06e-05
ENSRNOG00000003388	Cenpf	1.34903	7.74e-07	1.17e-05
ENSRNOG00000005947	Pde6h	4.22162	7.67e-07	1.17e-05
Fulgent_novel_G000482	Fulgent_novel_G000482	3.50228	8.25e-07	1.24e-05
ENSRNOG00000055934	Dmkn	-2.8983	8.53e-07	1.27e-05
ENSRNOG00000051885	LOC100360413	-1.23862	9.05e-07	1.34e-05
ENSRNOG00000056855	LOC100360413	-1.23862	9.05e-07	1.34e-05
Fulgent_novel_G000098	Fulgent_novel_G000098	2.46703	9.19e-07	1.36e-05
ENSRNOG00000059519	Bbox1	2.56828	9.43e-07	1.4e-05
ENSRNOG00000012660	Postn	-1.96105	9.88e-07	1.45e-05
ENSRNOG00000031494	Armh1	2.68943	9.92e-07	1.45e-05
ENSRNOG00000042478	Adam22	1.12308	1e-06	1.46e-05
ENSRNOG00000010189	Rps24	-1.10614	1.03e-06	1.49e-05
ENSRNOG00000016627	Eya4	-1.11498	1.04e-06	1.51e-05
ENSRNOG00000008666	Etl4	1.03273	1.16e-06	1.67e-05
ENSRNOG00000010412	Ccdc180	3.12365	1.18e-06	1.68e-05
ENSRNOG00000005871	Il1rn	1.21522	1.25e-06	1.78e-05
ENSRNOG00000011562	Slitrk2	1.26199	1.29e-06	1.84e-05
ENSRNOG00000003442	Adora1	-1.10308	1.38e-06	1.95e-05
ENSRNOG00000007947	Fam13a	-2.12935	1.51e-06	2.12e-05
Fulgent_novel_G000065	Fulgent_novel_G000065	-1.87595	1.55e-06	2.17e-05
ENSRNOG00000020982	LOC687780; Fau	-1.19684	1.58e-06	2.21e-05
ENSRNOG00000018752	Clcf1	-1.6192	1.6e-06	2.23e-05
ENSRNOG00000002468	Tnr	1.71276	1.65e-06	2.28e-05
ENSRNOG00000018039	Sncb	-7.40924	1.69e-06	2.32e-05
ENSRNOG00000055286	Yif1b	-2.08198	1.7e-06	2.32e-05
ENSRNOG00000011648	Aqp1	-3.95507	1.75e-06	2.39e-05
ENSRNOG00000017109	Rassf7	-2.27195	1.77e-06	2.41e-05
ENSRNOG00000014882	Fgf11	-1.39119	1.78e-06	2.42e-05
ENSRNOG00000031523	ENSRNOG00000031523	2.50839	1.8e-06	2.44e-05
ENSRNOG00000024468	Traf3ip1	1.14007	1.87e-06	2.53e-05
ENSRNOG00000005723	Grin3a	1.17907	1.88e-06	2.53e-05
ENSRNOG00000015858	Hyal1	1.0119	1.91e-06	2.57e-05
ENSRNOG00000057862	Rsph1	1.40257	1.98e-06	2.66e-05
ENSRNOG00000000563	Adamts14	-2.55589	2.04e-06	2.71e-05
ENSRNOG00000042741	Adgb	1.73641	2.05e-06	2.72e-05
ENSRNOG00000016346	Prkcd	-1.7465	2.19e-06	2.9e-05
ENSRNOG00000048563	Cetn3	-1.11784	2.29e-06	3.02e-05
ENSRNOG00000008079	Ugp2	-1.06793	2.46e-06	3.24e-05
ENSRNOG00000010210	Slc7a11	-7.74874	2.48e-06	3.25e-05
ENSRNOG00000011112	Fam161b	1.02559	2.56e-06	3.34e-05
ENSRNOG00000060407	Cacna1i	-2.84308	2.73e-06	3.53e-05
Fulgent_novel_G000185	Fulgent_novel_G000185	3.6725	2.8e-06	3.62e-05
ENSRNOG00000004158	Hdac9	-1.06391	3.02e-06	3.89e-05
ENSRNOG00000038957	RGD1305184	3.68863	3.04e-06	3.9e-05
ENSRNOG00000013884	Psd3	1.1137	3.13e-06	4.01e-05
ENSRNOG00000058779	ENSRNOG00000058779	-1.0019	3.17e-06	4.05e-05
ENSRNOG00000020501	Tjp3	2.23167	3.22e-06	4.11e-05
ENSRNOG00000012576	Selenos	-3.08523	3.31e-06	4.21e-05
Fulgent_novel_G000552	Fulgent_novel_G000552	1.17666	3.37e-06	4.28e-05
ENSRNOG00000005277	Ptprv	1.71212	3.46e-06	4.4e-05
ENSRNOG00000028930	Dab2	-1.27685	3.49e-06	4.41e-05
ENSRNOG00000006924	Tmem125	-3.04574	3.57e-06	4.5e-05
ENSRNOG00000007957	Tspoap1	1.57295	3.68e-06	4.62e-05
ENSRNOG00000036894	Cisd3	-1.23307	3.8e-06	4.74e-05
ENSRNOG00000020813	Ltbp3	1.21907	3.79e-06	4.74e-05
ENSRNOG00000020705	Rnls	-2.04502	3.84e-06	4.79e-05
ENSRNOG00000020482	Nfatc4	-5.07517	3.91e-06	4.87e-05
ENSRNOG00000037668	Ccdc162	3.20764	4.1e-06	5.09e-05
Fulgent_novel_G000218	Fulgent_novel_G000218	-1.13658	4.13e-06	5.11e-05
ENSRNOG00000029131	ENSRNOG00000029131	4.53826	4.12e-06	5.11e-05
ENSRNOG00000005807	Ptpn7	1.10561	4.18e-06	5.17e-05
ENSRNOG00000024824	Col22a1	2.3038	4.45e-06	5.48e-05
ENSRNOG00000018126	Abca1	1.38454	4.61e-06	5.68e-05
ENSRNOG00000007142	B3gat1	1.14341	4.85e-06	5.95e-05
ENSRNOG00000054374	Smim29	-1.06232	5.02e-06	6.14e-05
ENSRNOG00000038251	ENSRNOG00000038251	-1.847	5.25e-06	6.4e-05
ENSRNOG00000001009	Bri3	-1.13325	5.38e-06	6.54e-05
ENSRNOG00000046472	Arfgap3	-1.03007	5.62e-06	6.77e-05
ENSRNOG00000026861	Zscan18	-1.09323	5.7e-06	6.86e-05
ENSRNOG00000010362	Anxa2	-1.45803	5.82e-06	7e-05
ENSRNOG00000028137	Mki67	1.05699	5.94e-06	7.11e-05
ENSRNOG00000004332	Egfr	1.0946	6.11e-06	7.27e-05
ENSRNOG00000024178	Cenpt	1.1496	6.11e-06	7.27e-05
ENSRNOG00000010552	Lamtor3	-1.20527	6.15e-06	7.3e-05
ENSRNOG00000009912	Fgr	1.13425	6.32e-06	7.47e-05
ENSRNOG00000019838	Gmfg	-1.61729	6.42e-06	7.55e-05
ENSRNOG00000017539	Mmp9	-1.70967	6.67e-06	7.83e-05
ENSRNOG00000018735	Cd74	2.54372	6.71e-06	7.86e-05
ENSRNOG00000013508	Rpl31	-1.24837	6.94e-06	8.1e-05
ENSRNOG00000025643	Ccdc13	2.0135	7.11e-06	8.27e-05
ENSRNOG00000054603	Pacsin1	1.62492	7.2e-06	8.35e-05
ENSRNOG00000047276	LOC100362738	-2.28426	7.32e-06	8.47e-05
ENSRNOG00000016516	Mbp	-1.04301	7.36e-06	8.5e-05
ENSRNOG00000027240	Kndc1	-1.65532	7.45e-06	8.58e-05
ENSRNOG00000055966	ENSRNOG00000055966	-3.47308	7.54e-06	8.67e-05
ENSRNOG00000008728	Unc79	1.01516	7.62e-06	8.73e-05
ENSRNOG00000012035	Rnf181	-1.55083	7.73e-06	8.84e-05
ENSRNOG00000008106	Shmt2	-1.09438	7.73e-06	8.84e-05
ENSRNOG00000006759	Ankrd24	-1.15947	7.98e-06	9.04e-05
ENSRNOG00000047574	Nrxn3	1.63	7.98e-06	9.04e-05
ENSRNOG00000005953	ENSRNOG00000005953	2.88841	8.11e-06	9.18e-05
ENSRNOG00000014426	Lox	-3.42903	8.4e-06	9.48e-05
ENSRNOG00000010402	Hspb2	-2.21253	9.11e-06	0.000101836
ENSRNOG00000028064	Fhad1	2.35889	9.18e-06	0.000102423
Fulgent_novel_G000099	Fulgent_novel_G000099	3.41534	9.69e-06	0.000107117
ENSRNOG00000010492	Sp2	6.7965	9.87e-06	0.000108722
ENSRNOG00000045541	LOC687399	1.33407	1.01e-05	0.00011057
ENSRNOG00000037310	Riiad1	1.73627	1.05e-05	0.000114548
ENSRNOG00000024707	Tp73	1.9107	1.17e-05	0.000126149
ENSRNOG00000016623	Tmeff2	-1.01639	1.28e-05	0.000136658
ENSRNOG00000011453	Kif6	1.86282	1.31e-05	0.000139113
ENSRNOG00000003522	Mr1	1.81309	1.35e-05	0.000142514
ENSRNOG00000031769	Chchd7	-1.07145	1.36e-05	0.000143229
ENSRNOG00000030807	LOC100912427	-1.06548	1.37e-05	0.000144749
ENSRNOG00000000795	RT1-N3	1.27778	1.4e-05	0.00014711
Fulgent_novel_G000429	Fulgent_novel_G000429	1.92323	1.49e-05	0.000156367
ENSRNOG00000015071	Zim1	1.00964	1.53e-05	0.000159531
ENSRNOG00000034221	Cfap126	1.9542	1.67e-05	0.000172939
Fulgent_novel_G000393	Fulgent_novel_G000393	7.41876	1.68e-05	0.000173236
ENSRNOG00000002905	Ccdc103	1.94719	1.8e-05	0.000184469
ENSRNOG00000001353	Ap4m1	1.27736	1.86e-05	0.000190123
ENSRNOG00000033747	Sp110	1.08954	1.87e-05	0.000190932
ENSRNOG00000060305	ENSRNOG00000060305	3.78815	1.99e-05	0.000202024
ENSRNOG00000023532	Ankfn1	1.99944	2.1e-05	0.000212609
Fulgent_novel_G000278	Fulgent_novel_G000278	-1.56525	2.14e-05	0.000216022
ENSRNOG00000001704	Runx1	-1.55611	2.31e-05	0.000231275
ENSRNOG00000047782	LOC100911562	1.99147	2.31e-05	0.000231275
ENSRNOG00000026252	E2f7	1.02518	2.43e-05	0.000241955
ENSRNOG00000048769	Nek5	2.67262	2.52e-05	0.000249777
ENSRNOG00000029798	Lrrc4c	1.08362	2.54e-05	0.000251628
ENSRNOG00000059057	Shld2	-1.4774	2.57e-05	0.000254509
ENSRNOG00000057880	Myh11	7.11519	2.59e-05	0.00025582
ENSRNOG00000033402	Gsta6	1.07589	2.61e-05	0.000257969
ENSRNOG00000058135	ENSRNOG00000058135	3.28777	2.66e-05	0.000262388
ENSRNOG00000006878	Slc26a3	2.04367	2.68e-05	0.000264438
ENSRNOG00000013092	Lonrf3	-1.29035	2.83e-05	0.000276505
ENSRNOG00000011268	Chd5	1.12512	2.85e-05	0.000277401
ENSRNOG00000015397	Cpne7	-3.84114	2.95e-05	0.000286835
ENSRNOG00000003223	Degs1	-1.0543	3.12e-05	0.000302476
ENSRNOG00000032708	RT1-Bb	1.70778	3.27e-05	0.000314503
ENSRNOG00000002041	Boc	1.36383	3.37e-05	0.000322257
ENSRNOG00000020369	Igf2	-1.20389	3.63e-05	0.000346256
ENSRNOG00000034191	Fmo1	2.07656	3.75e-05	0.000356828
ENSRNOG00000014214	Rpl27a	-1.53733	3.79e-05	0.000360118
ENSRNOG00000059904	ENSRNOG00000059904	2.134	4.38e-05	0.000412774
ENSRNOG00000003650	Nt5c	-1.31818	4.45e-05	0.000418385
ENSRNOG00000019142	Fas	1.1946	4.47e-05	0.000418863
ENSRNOG00000018159	Anxa4	-1.28967	4.5e-05	0.000421622
ENSRNOG00000012584	Aamdc	-1.44159	4.56e-05	0.000425287
ENSRNOG00000051221	Thsd4	-1.08416	4.6e-05	0.000428688
ENSRNOG00000046261	Acp5	-5.0809	4.78e-05	0.000444419
ENSRNOG00000048924	Islr	2.51972	5.09e-05	0.000470935
ENSRNOG00000049900	Irf2bp2	-1.08466	5.23e-05	0.00048141
Fulgent_novel_G000428	Fulgent_novel_G000428	3.19866	5.5e-05	0.000500985
ENSRNOG00000028545	ENSRNOG00000028545	-1.43508	5.69e-05	0.0005153
ENSRNOG00000024917	Flacc1	1.98643	5.77e-05	0.000521603
ENSRNOG00000042432	Nek11	1.00016	5.99e-05	0.000539523
ENSRNOG00000017307	Prss23	-1.21157	6.03e-05	0.000542477
ENSRNOG00000055752	ENSRNOG00000055752	2.7354	6.42e-05	0.000574421
ENSRNOG00000010053	Calcr	-2.30037	6.45e-05	0.00057667
ENSRNOG00000024172	T2	2.74997	6.57e-05	0.000584408
ENSRNOG00000029500	Tapbp	4.13125	6.59e-05	0.000585666
ENSRNOG00000019007	Rpl14	-1.5031	6.86e-05	0.000606876
ENSRNOG00000013423	Nup50	-2.66703	6.94e-05	0.000613044
ENSRNOG00000014079	Stat4; Stat1	1.30529	7.01e-05	0.000618537
ENSRNOG00000021726	Tlr3	1.31738	7.18e-05	0.000630844
ENSRNOG00000007090	Cacna1c	2.13109	7.35e-05	0.000644281
ENSRNOG00000022957	Ctxn3	-4.95589	7.63e-05	0.000663525
ENSRNOG00000054204	Gria2	1.20498	7.67e-05	0.000665849
ENSRNOG00000027332	Gemin6	-1.45087	7.91e-05	0.000683951
ENSRNOG00000019466	Agpat2	-2.24526	8.16e-05	0.000702987
ENSRNOG00000013351	Stxbp5	1.11256	8.2e-05	0.000706102
ENSRNOG00000008857	Adamts10	-1.04086	8.47e-05	0.000723611
ENSRNOG00000057009	Ptp4a1	-2.31696	8.52e-05	0.000725551
ENSRNOG00000054156	ENSRNOG00000054156	1.18203	8.57e-05	0.000728246
ENSRNOG00000017959	Cfap100	2.68565	8.64e-05	0.000731546
ENSRNOG00000027935	Lrrc34	3.38669	8.79e-05	0.000741874
ENSRNOG00000031090	RT1-CE7	1.05807	0.000103514	0.000858273
ENSRNOG00000020587	Efemp2	-1.18898	0.000103942	0.000861029
ENSRNOG00000003013	Rpgr	1.03461	0.000105253	0.00087108
ENSRNOG00000029386	RT1-N2	1.69803	0.000110876	0.000912565
ENSRNOG00000032626	Mmp3	-6.64418	0.000117944	0.000965417
ENSRNOG00000005302	Slc2a9	1.94572	0.000119235	0.000973317
ENSRNOG00000020828	Pde4a	1.00021	0.00012311	0.00100039
ENSRNOG00000027747	Ninl	1.22295	0.000123436	0.00100213
ENSRNOG00000012067	Fam111a	-1.33677	0.000125764	0.00101735
ENSRNOG00000013069	Sapcd2	1.06721	0.000127468	0.00102743
ENSRNOG00000055751	P3h2	-1.26167	0.00012963	0.00104204
ENSRNOG00000017386	Il11	-4.35905	0.000133955	0.00107584
ENSRNOG00000017306	ENSRNOG00000017306	-1.29284	0.000138455	0.001109
ENSRNOG00000027374	ENSRNOG00000027374	1.37263	0.00014354	0.00113899
ENSRNOG00000008596	Ttll9	1.4665	0.000143724	0.00113899
ENSRNOG00000025860	Drc7	3.40241	0.000144122	0.00114013
ENSRNOG00000053840	ENSRNOG00000053840	2.13662	0.000144357	0.00114098
ENSRNOG00000010556	Intu	1.18752	0.000145811	0.00114943
ENSRNOG00000021713	Kif18b	2.72466	0.000145781	0.00114943
Fulgent_novel_G000177	Fulgent_novel_G000177	-1.08223	0.00015741	0.00122913
ENSRNOG00000013661	Kif26a	1.03158	0.000157567	0.00122913
ENSRNOG00000016875	Cbx7	1.06168	0.000157555	0.00122913
ENSRNOG00000012273	Dmtn	-1.98742	0.000157796	0.00122985
ENSRNOG00000026111	Morn5	1.80203	0.000171513	0.00131955
ENSRNOG00000037134	Shc4	-6.44163	0.000172474	0.00132362
ENSRNOG00000052725	Shisal1	1.04825	0.000172486	0.00132362
ENSRNOG00000026447	Disp3	-1.19772	0.000175749	0.0013452
ENSRNOG00000004823	Dock4	1.03407	0.000179512	0.00136934
ENSRNOG00000003581	Pou2f1	1.80236	0.000186711	0.00141701
ENSRNOG00000008467	Agbl2	2.11943	0.000192651	0.00145838
ENSRNOG00000026217	Armc2	1.12073	0.000204457	0.00153738
ENSRNOG00000003979	Zranb3	-1.13722	0.000207134	0.00155449
ENSRNOG00000017144	Mea1	-1.34725	0.000209154	0.00156482
ENSRNOG00000005409	Lrrc9	1.23325	0.000214495	0.0016021
ENSRNOG00000040136	Stpg4	2.67501	0.000231766	0.00171114
ENSRNOG00000016456	Il33	-1.7063	0.000232698	0.00171519
ENSRNOG00000017560	Mdk	-1.16747	0.000235899	0.00173593
ENSRNOG00000001348	Erp29	-1.03934	0.000237203	0.00174409
ENSRNOG00000014188	Tma16	-1.04655	0.000241008	0.00176772
Fulgent_novel_G000327	Fulgent_novel_G000327	1.36798	0.000243845	0.00178561
ENSRNOG00000058842	Sptbn2	1.22391	0.000247304	0.00180503
ENSRNOG00000015260	Lpar3	1.09811	0.000249651	0.00182068
ENSRNOG00000015222	Tent5c	1.26567	0.00025541	0.00185514
ENSRNOG00000022807	Pced1b	1.63958	0.000261732	0.00189339
ENSRNOG00000018693	Asgr1	-1.82362	0.000270534	0.00195233
ENSRNOG00000014490	Bdh2	-1.01395	0.000274625	0.00197867
ENSRNOG00000026514	Wdr93	1.76786	0.000275626	0.00198269
ENSRNOG00000020478	Camk4	-2.3463	0.000276218	0.00198536
ENSRNOG00000006804	Ppp1r42	3.42044	0.0002783	0.00199872
ENSRNOG00000000184	Tmprss6	1.05638	0.000288418	0.00206025
ENSRNOG00000026296	Saxo2	3.55789	0.000303957	0.00215495
ENSRNOG00000003755	Clgn	2.22934	0.000306133	0.00216564
ENSRNOG00000047466	Bdnf	-1.95983	0.000309741	0.00218771
ENSRNOG00000009664	Ankrd42	1.03055	0.000314462	0.00221582
ENSRNOG00000003280	Grin2c	1.44671	0.000315591	0.00222203
ENSRNOG00000030759	Nhs	1.01179	0.000316569	0.00222716
ENSRNOG00000001369	Oas1a	2.36325	0.000340454	0.0023784
ENSRNOG00000028266	Lrrc55	-1.43037	0.000342704	0.00239039
ENSRNOG00000026914	Dnah1	3.79363	0.000376863	0.00260233
ENSRNOG00000018775	Cystm1	-1.37402	0.000380723	0.00262696
Fulgent_novel_G000069	Fulgent_novel_G000069	3.08768	0.000391704	0.0026965
ENSRNOG00000005102	Washc3	-1.21816	0.000418013	0.00284916
ENSRNOG00000002045	Anxa3	-3.80859	0.000433116	0.00293426
ENSRNOG00000010580	Acot7	-3.41254	0.000441151	0.00297743
ENSRNOG00000028636	Xkr5	1.09853	0.000461673	0.00310426
Fulgent_novel_G000548	Fulgent_novel_G000548	1.34095	0.000466003	0.00313102
ENSRNOG00000012073	Abhd14b	6.97647	0.000479344	0.00321104
ENSRNOG00000008415	Nab2	-1.94461	0.000491205	0.00328188
ENSRNOG00000007500	Top1mt	-1.01571	0.000497361	0.00331192
ENSRNOG00000017607	Faf2	-1.68156	0.000505027	0.00335301
ENSRNOG00000011521	Filip1	1.63766	0.00052105	0.00344087
ENSRNOG00000005233	Dnaaf11	2.32112	0.000544426	0.00358274
ENSRNOG00000018467	Mitd1	1.34956	0.000564638	0.00370216
ENSRNOG00000012563	Arhgap29	-1.8435	0.00058856	0.00383377
ENSRNOG00000020434	Ascl2	2.5046	0.000592439	0.00385623
ENSRNOG00000022429	Minar2	-1.71994	0.000593449	0.00386001
ENSRNOG00000046698	Gps1	-1.0074	0.000616157	0.0039961
ENSRNOG00000011130	Calca	-1.83711	0.000617956	0.00400068
ENSRNOG00000011631	Fst	-2.77582	0.000630317	0.00407027
ENSRNOG00000013747	Sh3bp2	-2.25165	0.000632201	0.00407949
ENSRNOG00000017243	Bnip3	-3.76333	0.000645429	0.00414991
Fulgent_novel_G000335	Fulgent_novel_G000335	3.02484	0.000655526	0.00419977
ENSRNOG00000021046	Sult2b1	-3.70535	0.000658854	0.00420906
Fulgent_novel_G000257	Fulgent_novel_G000257	2.90939	0.000664916	0.00424476
ENSRNOG00000013975	Acat2l1	-2.15921	0.000671882	0.00427704
ENSRNOG00000009440	Gucy1b2	4.80319	0.000689777	0.00437852
ENSRNOG00000026420	Iqcg	1.22906	0.000691511	0.00438642
ENSRNOG00000000386	Pbld1	-3.25279	0.000693124	0.00439354
ENSRNOG00000021719	Slfn5	1.6924	0.00070026	0.00443251
ENSRNOG00000056716	Zbtb20	1.00536	0.000707853	0.00447425
ENSRNOG00000012982	Map9	1.73698	0.000711504	0.00449416
ENSRNOG00000005404	Rasgrp1	1.37779	0.000715123	0.00451066
ENSRNOG00000005809	Arhgdib	3.66598	0.00072229	0.00455266
ENSRNOG00000056756	Actn1	-1.22018	0.000734214	0.00461807
ENSRNOG00000007490	Gabrr2	-4.84697	0.000745555	0.00467628
ENSRNOG00000028087	Sdhaf4	-1.02768	0.00074964	0.00469534
ENSRNOG00000017156	Ankle1	1.04335	0.000773569	0.00482834
ENSRNOG00000031612	Gls2	-1.15376	0.000785044	0.00489021
ENSRNOG00000045653	Fam131a	8.99516	0.000792367	0.00492466
ENSRNOG00000009533	Erich3	3.10781	0.00080605	0.00499283
ENSRNOG00000020346	Best1	-2.35412	0.000811735	0.005017
ENSRNOG00000029871	Slc8a3	1.43968	0.000814566	0.00502821
ENSRNOG00000028075	Dnaaf8	1.2871	0.000892666	0.00546888
ENSRNOG00000016283	Meig1	2.69837	0.000898184	0.0054954
ENSRNOG00000015411	Apobec1	4.07461	0.000911425	0.00556858
ENSRNOG00000018184	Tpm1	-1.06299	0.000916066	0.00559312
ENSRNOG00000039415	Fchsd1	-1.14816	0.000925084	0.0056405
ENSRNOG00000029127	Parp16	-1.29101	0.000933579	0.00568197
ENSRNOG00000011193	Hmgcll1	-1.4743	0.000942747	0.0057287
ENSRNOG00000016612	Trim36	-1.31677	0.000952019	0.00577331
ENSRNOG00000059538	Clec2g	1.0029	0.000954292	0.00578317
ENSRNOG00000032745	Slc17a3	-5.49709	0.000962247	0.00582351
ENSRNOG00000037060	Odf3b	3.41323	0.000964556	0.00583355
ENSRNOG00000043107	Abhd10	2.36109	0.00096531	0.00583417
ENSRNOG00000053850	Rdh5	-2.42733	0.000972805	0.00587155
ENSRNOG00000003283	Rcsd1	1.31087	0.000977075	0.00588939
ENSRNOG00000006494	Tubg2	-1.84114	0.000988712	0.00595553
ENSRNOG00000001422	Col26a1	2.62287	0.000996024	0.00599152
ENSRNOG00000002659	Ciita	1.59991	0.00102195	0.00612663
ENSRNOG00000050650	Ttc16	1.20276	0.00105295	0.00628333
ENSRNOG00000010650	Plekhh1	-1.24387	0.00105704	0.00629939
ENSRNOG00000009253	Igsf9b	1.12266	0.00109542	0.00650217
ENSRNOG00000061247	Deup1	2.53512	0.0011596	0.00684233
ENSRNOG00000004666	Prr5l	-1.23916	0.00118148	0.00695315
ENSRNOG00000025130	Ltk	1.02649	0.00118121	0.00695315
ENSRNOG00000004703	Muc15	-1.73592	0.00122206	0.00715436
ENSRNOG00000011969	Dock9	-1.48203	0.00122784	0.0071788
Fulgent_novel_G000153	Fulgent_novel_G000153	-1.62937	0.00124043	0.00723175
ENSRNOG00000033617	Krt26	3.60473	0.00130836	0.00757059
ENSRNOG00000016278	Ccl17	4.21862	0.00131393	0.00759303
ENSRNOG00000003201	Rps4x	-2.0848	0.00135422	0.00777571
ENSRNOG00000015568	Plpp5	-1.90739	0.00144479	0.00824291
ENSRNOG00000049282	Oas2	2.03371	0.00144591	0.00824406
ENSRNOG00000028629	Akt1	1.73273	0.00148777	0.00843978
ENSRNOG00000011376	Bbof1	1.76059	0.00152823	0.0086148
ENSRNOG00000020929	Lin37	-1.26397	0.00155025	0.00872247
ENSRNOG00000052435	ENSRNOG00000052435	2.32268	0.00155164	0.00872479
ENSRNOG00000015382	Arid5a	1.01587	0.00158015	0.00886841
ENSRNOG00000008005	Akna	1.09965	0.00158692	0.00890086
ENSRNOG00000000442	Notch4	-1.01333	0.00160882	0.00900118
ENSRNOG00000047499	Rbm15	1.04094	0.00161801	0.0090413
ENSRNOG00000017601	Srd5a1	1.2502	0.00172159	0.00957233
ENSRNOG00000018536	Pck2	-1.44621	0.00174401	0.00968496
ENSRNOG00000036913	Resf1	1.07569	0.00178602	0.00989376
ENSRNOG00000061155	ENSRNOG00000061155	2.16102	0.00184453	0.0101676
ENSRNOG00000014713	Csgalnact2	-1.76628	0.00185879	0.0102274
ENSRNOG00000030840	Cadm2	1.16722	0.00186495	0.0102447
ENSRNOG00000009792	Zbbx	2.344	0.00186537	0.0102447
ENSRNOG00000019390	Klhl40	-3.30148	0.0018715	0.010272
ENSRNOG00000059401	Ccdc40	1.40396	0.00187592	0.0102837
ENSRNOG00000020901	S1pr5	-1.96154	0.00189103	0.0103508
ENSRNOG00000032991	Rufy4	-1.68744	0.00195031	0.0106397
ENSRNOG00000000457	Tap1	1.68539	0.00195537	0.0106606
ENSRNOG00000002680	Lamc1	3.23232	0.0020165	0.0109473
ENSRNOG00000019552	Lsm7	-1.06425	0.00202004	0.0109594
ENSRNOG00000011006	Stoml3	3.56328	0.00203285	0.0110093
ENSRNOG00000046779	RGD1309808	1.36856	0.00203621	0.0110208
Fulgent_novel_G000100	Fulgent_novel_G000100	2.13165	0.00207335	0.0111991
ENSRNOG00000010183	Gask1b	-2.49034	0.00207821	0.0112134
ENSRNOG00000039591	Dydc2	2.86634	0.00211363	0.0113781
ENSRNOG00000030515	Nfasc	1.2002	0.00213381	0.011466
ENSRNOG00000042224	Cyp2j10	1.07406	0.0021789	0.0116594
ENSRNOG00000003686	Tbl1x	7.11766	0.00219026	0.0117062
ENSRNOG00000004273	Ifitm1	1.69441	0.00220121	0.0117487
ENSRNOG00000026503	Xrra1	2.64856	0.00224246	0.0119212
ENSRNOG00000060100	Knl1	1.25049	0.00227378	0.012052
ENSRNOG00000015717	Ptpre	1.17294	0.00231865	0.0122581
ENSRNOG00000032700	Zbtb34	1.05043	0.00233236	0.0122883
ENSRNOG00000045821	Slc41a3	6.0425	0.00233344	0.0122883
ENSRNOG00000018762	Rsph3	1.09664	0.00234919	0.0123639
ENSRNOG00000019961	Tcte1	7.10491	0.00237063	0.0124548
ENSRNOG00000046333	ENSRNOG00000046333	-1.2691	0.00239515	0.0125763
ENSRNOG00000049054	Ntsr2	-1.55474	0.0023994	0.0125839
ENSRNOG00000057360	Cfap57	1.8227	0.00239929	0.0125839
ENSRNOG00000054314	Kcng1	-1.60401	0.00240823	0.0126154
ENSRNOG00000024657	Mfsd4a	1.40261	0.00242863	0.0127149
ENSRNOG00000016351	Frrs1	-1.60429	0.00244929	0.0128006
ENSRNOG00000002937	Ren	-1.94045	0.00245669	0.0128318
ENSRNOG00000002312	Atp10d	1.43624	0.00251144	0.0130645
ENSRNOG00000001003	Trappc5	-1.18913	0.00251419	0.0130711
Fulgent_novel_G000277	Fulgent_novel_G000277	3.32303	0.00254223	0.0131958
ENSRNOG00000001143	Cit	1.04922	0.00256236	0.0132831
Fulgent_novel_G000281	Fulgent_novel_G000281	1.71231	0.00262445	0.0135579
ENSRNOG00000019659	Aspa	-1.0273	0.00263534	0.0136038
ENSRNOG00000031171	Wdr46	-1.04249	0.00264383	0.0136266
Fulgent_novel_G000311	Fulgent_novel_G000311	3.8396	0.00264868	0.0136437
ENSRNOG00000054900	Dnaaf6	2.84246	0.00267076	0.0137338
ENSRNOG00000054989	Grhl1	1.96097	0.00275502	0.0140863
ENSRNOG00000007084	Marchf10	2.79267	0.00275818	0.0140944
ENSRNOG00000022769	Sp100	1.85248	0.00277925	0.014194
ENSRNOG00000022448	Htra2	-1.59334	0.00278875	0.0142228
ENSRNOG00000022723	RGD1562029	2.05333	0.00279528	0.0142434
ENSRNOG00000016697	Lrrc56	1.11374	0.00281961	0.014351
ENSRNOG00000033215	RT1-Db1	1.68642	0.00286435	0.0145446
ENSRNOG00000053620	ENSRNOG00000053620	-1.16672	0.00290287	0.0147018
ENSRNOG00000015727	Loxl4	-1.81214	0.00293529	0.0148471
ENSRNOG00000012008	S100a3	-1.45915	0.00293794	0.0148521
ENSRNOG00000003738	Ush2a	2.74838	0.00301062	0.0151426
ENSRNOG00000011474	Ppp1r3b	-4.09767	0.00306727	0.0154016
Fulgent_novel_G000058	Fulgent_novel_G000058	-2.42061	0.00307134	0.0154135
Fulgent_novel_G000309	Fulgent_novel_G000309	4.45381	0.00320636	0.0159836
ENSRNOG00000006741	Podnl1	-6.38074	0.00323982	0.0161325
ENSRNOG00000015438	LOC501233; Cesl1; Ces1f; Ces1c	1.77377	0.00324286	0.0161387
ENSRNOG00000031782	Col6a4	3.06762	0.00325929	0.0162115
ENSRNOG00000000040	RGD1304622	-1.3047	0.00333898	0.0165253
ENSRNOG00000048256	Fhip1a	-2.40691	0.00335494	0.016594
ENSRNOG00000007587	Tcp11l2	1.00136	0.00335843	0.016594
ENSRNOG00000006330	Elf3	1.10497	0.00335835	0.016594
ENSRNOG00000016244	Mical2	-1.10225	0.00338284	0.0166779
ENSRNOG00000037688	Ak9	2.99288	0.00340275	0.0167392
ENSRNOG00000057092	Slfn4	1.98738	0.00344627	0.0169347
ENSRNOG00000014204	Pacsin3	-1.07948	0.00355497	0.0174116
ENSRNOG00000010780	Dlc1	-1.11777	0.00359097	0.0175687
ENSRNOG00000006392	Xrcc6	-1.26798	0.00360507	0.0176088
ENSRNOG00000004870	Dyrk3	5.74439	0.00362972	0.0177075
ENSRNOG00000021062	Fxyd5	-5.25423	0.00364806	0.0177704
ENSRNOG00000001878	Klhl22	-1.14392	0.00368607	0.0179458
ENSRNOG00000051771	ENSRNOG00000051771	1.23593	0.00371948	0.0180447
ENSRNOG00000026600	Caps2	1.65193	0.00378511	0.0183284
ENSRNOG00000010840	Adamtsl3	-1.63976	0.00380267	0.0183991
ENSRNOG00000046834	C3	6.90419	0.00381889	0.0184382
ENSRNOG00000030983	B3galt5	1.1655	0.00382351	0.0184446
ENSRNOG00000033503	Ldlrad2	1.44948	0.00384033	0.0185059
ENSRNOG00000000499	Tcp11	3.76491	0.00387381	0.0186471
ENSRNOG00000029308	Irag2	1.63733	0.00388728	0.0187019
Fulgent_novel_G000276	Fulgent_novel_G000276	3.07957	0.00389237	0.0187164
ENSRNOG00000018502	Mon1a	-1.48443	0.00403794	0.019323
ENSRNOG00000012512	Nexn	-1.41382	0.00408353	0.0195203
Fulgent_novel_G000034	Fulgent_novel_G000034	3.4335	0.00412555	0.0196374
Fulgent_novel_G000262	Fulgent_novel_G000262	5.90406	0.00420841	0.0200106
ENSRNOG00000010233	Cald1	-1.63781	0.00421117	0.0200131
ENSRNOG00000007327	Pars2	-6.908	0.00430191	0.0203151
ENSRNOG00000047089	Alkbh7	-1.13941	0.00430045	0.0203151
ENSRNOG00000010363	Mrps23	1.1357	0.00438881	0.0207036
ENSRNOG00000013867	Fgf1	-1.01547	0.00440991	0.0207704
ENSRNOG00000005352	Elf4	-1.59033	0.00444271	0.0209139
ENSRNOG00000008671	Dct	-1.35058	0.00445946	0.0209683
ENSRNOG00000052376	Bend6	-1.0952	0.00450173	0.0211141
ENSRNOG00000010280	Pde8b	1.04968	0.0046103	0.0214995
ENSRNOG00000051927	ENSRNOG00000051927	1.20904	0.0046087	0.0214995
ENSRNOG00000000723	RT1-CE5	1.60234	0.0046336	0.021597
ENSRNOG00000012292	Alg8	2.84906	0.00479039	0.0222237
ENSRNOG00000006487	Casp8ap2	1.2745	0.00497777	0.0229741
ENSRNOG00000004591	Alg12	-1.07879	0.00513407	0.02355
ENSRNOG00000010775	Arrdc4	-1.20802	0.00519502	0.0237809
ENSRNOG00000021109	Odad1	1.39622	0.00525289	0.024009
ENSRNOG00000011068	Papss2	-1.83623	0.00526352	0.0240208
ENSRNOG00000018233	Gas6	-1.01844	0.00539319	0.0244879
ENSRNOG00000000519	Stk38	1.10773	0.00545715	0.0247019
ENSRNOG00000026979	ENSRNOG00000026979	1.05434	0.00550046	0.0248241
ENSRNOG00000028092	Cpa2	-1.22739	0.0057523	0.0258048
ENSRNOG00000000633	Rhobtb1	-1.15662	0.00579616	0.0259625
ENSRNOG00000002055	Noa1	-1.31312	0.00580427	0.0259859
ENSRNOG00000048651	Nrtn	-2.71289	0.00590146	0.0263158
ENSRNOG00000003563	Blmh	4.87118	0.00591524	0.0263641
ENSRNOG00000003999	Adcy3	-1.03339	0.00592688	0.0264029
ENSRNOG00000046343	Cryga	-1.41095	0.005933	0.0264039
ENSRNOG00000033434	Casp12	1.11328	0.00607814	0.0269695
ENSRNOG00000020456	Nucb2	-1.34507	0.00616741	0.0273385
ENSRNOG00000051867	Zfp600; Zfp758	1.47972	0.00630555	0.0278199
ENSRNOG00000002979	Tbx19	2.69745	0.00643784	0.0282855
ENSRNOG00000061731	Plxnb3	1.04811	0.00645642	0.0283532
ENSRNOG00000005621	Gxylt2	-1.10442	0.00650387	0.0285336
ENSRNOG00000012369	Fam174b	-1.97438	0.00664425	0.0290641
ENSRNOG00000031232	Nrp2	-1.0621	0.00668277	0.0292184
ENSRNOG00000014178	Acad9	-1.44022	0.00671464	0.0293434
ENSRNOG00000002303	Kcnj12	1.12429	0.00672019	0.0293533
ENSRNOG00000015420	Stxbp1	1.44227	0.00677768	0.0295325
ENSRNOG00000000861	Zic3	5.49741	0.00690881	0.0300018
ENSRNOG00000018111	Slc12a5	1.17817	0.00699543	0.0303485
ENSRNOG00000028768	Gbp4	1.86912	0.00710359	0.030788
ENSRNOG00000020517	Prrg2	-1.03725	0.0071547	0.0309496
ENSRNOG00000016179	Acoxl	-4.4507	0.00717762	0.0310188
ENSRNOG00000028041	Tnnt1	-6.7277	0.00721176	0.0311213
Fulgent_novel_G000104	Fulgent_novel_G000104	3.21252	0.00725841	0.0312324
ENSRNOG00000050317	Uhrf1bp1l	1.79801	0.0072763	0.0312644
ENSRNOG00000018962	Ctf1	-1.35656	0.00748107	0.0320061
ENSRNOG00000059903	Thbs3	1.35426	0.00751814	0.032114
ENSRNOG00000053771	Itprip	6.55648	0.00759961	0.0323434
ENSRNOG00000014723	Cbfa2t3	3.04408	0.00763215	0.0324665
ENSRNOG00000004275	Egfl6	5.37566	0.00768692	0.0326375
ENSRNOG00000049614	ENSRNOG00000049614	1.07529	0.00779422	0.0330462
Fulgent_novel_G000337	Fulgent_novel_G000337	3.46809	0.00805301	0.0339673
Fulgent_novel_G000191	Fulgent_novel_G000191	-5.80812	0.00805702	0.0339676
ENSRNOG00000008219	Ccdc33	2.59144	0.00820365	0.0344561
ENSRNOG00000015447	Calcoco1; LOC100912282	2.58124	0.00831868	0.0348739
ENSRNOG00000017299	Phrf1	-1.4074	0.00840257	0.0351653
ENSRNOG00000031716	Ecm2	-5.48409	0.00845671	0.0353368
ENSRNOG00000025634	Zfhx2	1.43789	0.00852942	0.0356074
ENSRNOG00000047455	Cdhr3	3.55136	0.00853369	0.0356087
ENSRNOG00000048130	LOC100911725	5.34583	0.00856271	0.0357132
ENSRNOG00000020481	Pafah1b3	-1.09316	0.00859789	0.0358265
ENSRNOG00000023411	Vsig10l	-1.11016	0.00873421	0.0362094
ENSRNOG00000016226	Rpp40	-2.34186	0.0088001	0.036432
ENSRNOG00000023721	LOC502684	3.05222	0.00882421	0.0365149
ENSRNOG00000016913	Stk36	1.57885	0.00891937	0.0368135
ENSRNOG00000033891	ENSRNOG00000033891	-3.34263	0.00900948	0.0370762
ENSRNOG00000014030	Synm	1.35805	0.00906656	0.0372256
ENSRNOG00000014127	Rnf151	-1.21272	0.00910139	0.0373174
Fulgent_novel_G000313	Fulgent_novel_G000313	-1.61792	0.00911792	0.037351
ENSRNOG00000056462	Tmf1	1.01339	0.00911658	0.037351
ENSRNOG00000011971	C1s	2.15965	0.0091934	0.0376196
ENSRNOG00000029449	Ror1	-1.44223	0.0093409	0.038125
ENSRNOG00000008222	Timm9	-1.00217	0.00939961	0.0382775
ENSRNOG00000021027	Dbp	-1.49497	0.00955722	0.0387783
ENSRNOG00000004259	Dohh	-1.0146	0.00955592	0.0387783
ENSRNOG00000057989	Zp2	4.53921	0.00954852	0.0387783
ENSRNOG00000027940	Plppr3	1.0022	0.00973435	0.0394257
ENSRNOG00000019403	Afap1l1	-1.2417	0.0100875	0.0405628
ENSRNOG00000008459	Anapc13	-1.02843	0.0100981	0.040569
ENSRNOG00000007765	Frzb	1.58879	0.0102415	0.0410163
ENSRNOG00000019207	Shank1	1.9623	0.0104326	0.0416328
ENSRNOG00000000787	LOC100909797	2.77674	0.0104878	0.041816
ENSRNOG00000000247	Mfsd11	-1.49287	0.0105744	0.0420675
ENSRNOG00000003537	Spta1	-1.76671	0.0106238	0.0421894
ENSRNOG00000018724	Znf474; Zfp474	2.8027	0.0107934	0.0427682
ENSRNOG00000046181	Anks4b	3.47975	0.0108225	0.0428455
ENSRNOG00000013147	Cacna1d	2.33611	0.0109257	0.0431578
ENSRNOG00000021139	Esrra	6.39054	0.0109303	0.0431578
ENSRNOG00000004018	Tdrd5	-1.73292	0.0112452	0.0441675
ENSRNOG00000017064	Tdrd1	3.79777	0.0112683	0.0442391
ENSRNOG00000045785	LOC100359687	-1.50996	0.011458	0.0448071
ENSRNOG00000013229	Mthfs	-1.79444	0.0116006	0.0452462
ENSRNOG00000014739	Wfdc2	-1.49861	0.0116783	0.0454504
ENSRNOG00000000487	Grm4	-3.12361	0.0117191	0.0455697
ENSRNOG00000058424	LOC100912615	-6.8564	0.012542	0.0481432
ENSRNOG00000030330	Pcdh11x_predicted	1.44867	0.0125993	0.0483074
ENSRNOG00000036615	Cfap95	4.07643	0.012749	0.0487082
ENSRNOG00000018603	Carns1	-3.88454	0.0130849	0.0497582
ENSRNOG00000019937	Kcnk1	-3.83275	0.0131508	0.0499664
